# Supplementary material for: Prevalence and complications of hypouricemia in a general population: A large-scale cross-sectional study in Japan
Source: PLoS One. 2017 Apr 27;12(4):e0176055. doi: 10.1371/journal.pone.0176055 (PMC5407834; doi:10.1371/journal.pone.0176055)
Supplement: S1 Data — (XLSX) [file pone.0176055.s001.xlsx]

## Sheet: Hypouricemia
CN	Age	Sex (1:male)	BMI	SBP	DBP	pulse rate	uric acid	BN	Cre	Sodium	Potasium	Chrolide	Calcium	ＣＲＰ
1	55	1	26.3	127	81	54	0.1	20.2	0.76	141	4	108	9.1	0.1
2	55	0	21.7	92	53	69	0.3	18.2	0.59	142	4.2	108	8.9	0.1
3	38	0	20.1	103	63	62	0.3	7.7	0.5	142	3.6	106	9.1	0.04
4	74	0	21.6	110	66	69	0.4	19.8	0.51	141	4.2	106	9.3	0.1
5	44	0	27	97	61	73	0.4	11.2	0.61	141	4.4	108	9.2	0.1
6	43	0	21.9	115	75	69	0.4	9.7	0.5	143	3.9	108	8.6	0.1
7	28	0	19.5	94	61	68	0.4	7.7	0.65	140	3.7	107	9.1	0.04
8	50	0	21	105	62	59	0.5	10.3	0.61	140	4	106	9	0.1
9	41	0	20.4	98	62	75	0.5	8.8	0.61	140	3.9	105	9.3	0.1
10	34	0	19.7	112	73	89	0.5	9.3	0.58	143	4.6	107	9.3	0.2
11	36	1	20.7	111	73	88	0.5	9.8	0.86	141	4	104	9.8	0.1
12	37	0	18	109	67	71	0.5	9.7	0.6	138	3.7	107	8.9	0.1
13	43	0	19.8	99	54	65	0.5	9.2	0.65	140	4	106	9	0.04
14	40	0	19.9	129	80	73	0.5	12.4	0.65	139	4	106	8.9	0.04
15	44	0	23.6	117	70	77	0.5	9	0.53	140	4	108	8.4	0.04
16	35	0	20.4	107	66	81	0.5	9.2	0.56	140	4.2	106	9.1	0.04
17	30	0	19.4	92	59	66	0.5	8.7	0.75	141	3.8	105	9.1	0.04
18	34	0	17.7	99	67	72	0.6	9.1	0.5	137	4.1	109	8.9	0.1
19	32	0	21.7	103	60	67	0.6	11.5	0.59	142	4	107	9.4	0.1
20	38	0	19.8	97	53	80	0.6	17.3	0.48	140	4.1	106	9	0.1
21	43	1	21.6	104	65	67	0.6	15.9	0.56	141	4.1	105	8.9	0.3
22	48	1	23.8	116	77	59	0.6	12.5	0.71	141	4	107	8.7	0.1
23	38	1	22.7	104	69	75	0.6	11.2	0.75	141	4.3	107	8.2	0.1
24	62	0	24.7	102	66	70	0.6	14	0.49	145	3.8	109	8.7	0.1
25	56	0	20.3	122	71	82	0.6	13.1	0.65	143	4	107	9.5	0.1
26	36	1	22	125	74	62	0.6	15.4	0.66	140	3.8	104	9.3	0.1
27	44	0	18.9	90	59	81	0.6	12	0.53	141	3.8	107	8.8	0.1
28	56	1	27.9	127	78	56	0.6	15.7	0.7	141	4.3	104	9.1	0.1
29	54	0	21	102	65	92	0.6	13.4	0.58	143	4.2	107	9	0.1
30	68	1	21	111	75	79	0.6	17.4	0.79	144	4.3	110	9	0.04
31	41	1	24.2	133	78	70	0.6	11.9	0.83	143	3.9	107	9.5	0.05
32	46	0	20	105	58	52	0.6	11.2	0.51	140	4.3	108	8.5	0.04
33	54	0	19.6	93	63	90	0.6	13.4	0.7	143	4.2	108	9.4	0.04
34	44	0	23	111	71	64	0.6	11.7	0.74	139	3.9	106	8.5	0.04
35	40	1	24.2	116	77	74	0.6	10.3	0.79	144	4.3	106	9.1	0.04
36	33	1	21.7	93	62	65	0.6	10.8	0.72	141	4.5	104	9	0.07
37	66	0	16.7	94	57	81	0.6	10.3	0.55	142	3.9	107	8.9	0.04
38	70	0	22.1	163	100	70	0.6	13.9	0.52	141	3.9	105	9.3	0.04
39	66	1	21.2	104	66	70	0.7	21.6	0.99	141	4.1	103	9.2	0.4
40	62	1	31.1	158	94	63	0.7	18.2	0.63	142	4.2	106	9.2	1
41	42	1	26.6	121	79	72	0.7	15.5	0.75	142	4.6	103	9.7	0.2
42	30	0	17.4	119	73	93	0.7	9.3	0.46	137	3.7	106	8.9	0.1
43	27	0	21.1	102	61	68	0.7	15.7	0.56	141	4.4	105	9.7	0.2
44	44	0	18.9	109	72	71	0.7	13	0.61	143	4.1	106	9.2	0.1
45	39	0	22.5	124	81	112	0.7	16	0.61	139	4	107	8.8	0.1
46	51	0	20.2	102	64	70	0.7	14.5	0.56	144	4.4	108	9.5	0.1
47	46	0	18.7	99	64	75	0.7	11.9	0.76	142	3.9	109	8.7	0.1
48	42	1	30.6	137	90	77	0.7	16.3	0.82	144	4	107	8.9	0.09
49	37	1	22.9	107	66	65	0.7	11.5	0.77	143	3.8	106	8.8	0.04
50	62	0	22.3	131	84	110	0.7	16.4	0.73	144	3.8	105	8.8	0.04
51	44	0	21.4	122	73	64	0.7	13.3	0.58	139	4.1	107	8.7	0.04
52	33	0	20	101	56	83	0.7	11.4	0.95	143	4	106	9.2	0.04
53	44	0	23.5	114	68	78	0.7	12.5	0.78	140	4.4	107	8.7	0.04
54	56	0	26.9	122	82	85	0.7	12.6	0.65	142	4	109	9	0.04
55	40	1	24.4	148	99	85	0.7	16.5	0.81	140	4	106	9.6	0.04
56	49	1	30.2	109	68	65	0.7	15.1	0.9	139	4.1	108	9	0.07
57	41	0	18.2	114	71	101	0.8	14.3	0.58	139	4	104	9	0.1
58	73	1	21.1	132	71	64	0.8	17.3	0.75	143	4.4	109	8.6	0.1
59	39	1	25.5	101	68	72	0.8	20.9	0.95	143	3.9	106	9.5	0.1
60	40	1	22.7	121	79	89	0.8	16.5	0.93	143	4	108	9.4	0.05
61	65	0	20.4	148	92	80	0.8	14.6	0.74	143	4.8	107	9.5	0.04
62	61	0	19	99	65	56	0.8	13.2	0.69	146	4	108	9.1	0.04
63	55	0	19.3	106	67	81	0.8	14.4	0.87	144	4.2	104	9.5	0.09
64	39	1	32.4	124	70	87	0.8	15.5	1.38	144	4.7	109	9.7	0.04
65	40	1	27.5	112	75	84	0.9	15.1	0.67	143	4.5	104	9.8	0.4
66	61	0	20.3	134	92	76	0.9	15.6	0.66	141	3.6	103	9.2	0.04
67	59	0	19.7	85	48	38	0.9	14.1	0.76	144	4.4	106	9.1	0.06
68	53	1	23.6	128	80	66	1.2	15.7	0.8	140	4.5	107	9.2	0.1
69	37	0	21.7	90	54	72	1.2	20.2	0.75	141	3.9	107	9.1	0.1
70	43	1	21.8	137	81	77	1.2	17.5	0.68	141	3.8	108	9.6	0.1
71	56	0	20.4	146	89	60	1.2	18.8	0.92	144	4.3	107	9.6	0.04
72	39	0	17.4	104	65	83	1.3	27.4	0.34	140	4.2	104	8.6	0.1
73	48	0	18.5	106	70	85	1.3	12.5	0.39	139	3.8	105	9	0.1
74	50	0	17.6	106	70	68	1.4	11.9	0.61	142	4.7	105	9.6	0.1
75	41	0	13.2	106	71	66	1.4	6.7	0.5	128	4.8	95	9.9	0.1
76	35	0	19.7	108	65	66	1.4	19.7	0.59	144	3.3	107	8.6	0.1
77	32	0	16.5	100	65	64	1.4	8	0.49	142	3.9	109	8.9	0.04
78	43	0	18.8	92	55	60	1.5	11.9	0.67	141	4.3	105	8.6	0.1
79	35	0	17.3	80	52	75	1.6	14	0.58	141	3.7	107	9	0.1
80	52	0	19.9	124	73	92	1.6	10.4	0.41	142	3.8	106	8.9	0.1
81	45	0	18.8	102	66	80	1.6	12.1	0.51	141	4.5	104	9.2	0.1
82	37	0	18.4	109	71	85	1.6	7.4	0.54	141	3.9	107	9.2	0.1
83	50	0	19.5	104	65	62	1.6	11.7	0.61	141	4.3	104	8.9	0.1
84	34	0	18.8	106	61	69	1.6	11.9	0.73	140	3.8	109	8.5	0.04
85	42	0	19.1	116	62	84	1.6	9.8	0.51	138	3.9	107	8.8	0.04
86	38	0	19.1	93	59	73	1.6	6.2	0.57	140	4	105	8.6	0.04
87	39	0	19.9	98	59	56	1.6	10.1	0.62	139	3.8	108	9.3	0.16
88	49	1	26.8	132	84	65	1.6	16.2	0.94	142	4.4	108	9.6	0.04
89	63	0	20.3	129	73	66	1.7	6.3	0.46	145	3.8	106	9	0.1
90	77	0	18.2	151	84	89	1.7	12.6	0.69	128	4.4	94	8.8	0.1
91	37	0	18.7	113	72	92	1.7	13.8	0.49	141	3.7	107	8.5	0.1
92	37	0	17.3	101	64	61	1.7	10.4	0.57	143	3.8	109	8.5	0.1
93	39	1	21.6	125	79	73	1.7	20.4	0.85	145	4.1	105	9.1	0.05
94	40	0	19.3	95	60	93	1.7	10.2	0.52	141	3.9	107	8.5	0.04
95	34	0	21.1	86	52	70	1.7	11.6	0.48	139	4.4	107	9	0.07
96	73	1	23.2	168	72	72	1.7	13.9	0.54	142	4.2	101	8.9	0.12
97	49	0	21.2	123	77	92	1.8	9.8	0.57	141	4.1	106	8.5	0.1
98	41	0	17.1	85	53	72	1.8	13	0.61	141	4.3	105	8.6	0.1
99	39	0	17.6	105	64	71	1.8	6.4	0.52	142	4	109	8.7	0.1
100	41	0	22.8	98	62	58	1.8	10.6	0.57	140	4.2	106	8.9	0.1
101	45	0	19.7	135	82	84	1.8	7.4	0.57	141	4.4	108	9.2	0.04
102	65	0	22.2	104	65	71	1.8	11	0.54	142	3.9	106	9	0.04
103	66	0	18.2	125	71	96	1.9	15.5	0.48	144	4	105	9.1	0.1
104	52	0	17.7	116	71	66	1.9	13.3	0.52	141	4.7	107	9.4	0.1
105	39	0	20.6	100	58	63	1.9	13.1	0.44	139	4.1	106	9.1	0.1
106	29	0	18.5	98	64	78	1.9	10.4	0.57	142	4.2	104	9.1	0.1
107	37	0	25.9	108	64	70	1.9	8.3	0.44	139	4.5	105	8.8	0.1
108	34	0	21.2	121	68	83	1.9	9.5	0.63	141	4	107	8.8	0.1
109	46	0	17.5	86	56	65	1.9	12	0.39	141	4	105	8.9	0.1
110	59	0	18.3	104	69	92	1.9	14.5	0.49	146	3.7	110	9.1	1.3
111	54	0	21.9	141	79	72	1.9	26	0.54	142	3.8	105	9.2	0.3
112	32	0	18.2	102	61	67	1.9	6.2	0.4	139	3.6	104	8.8	0.1
113	33	0	20.9	110	62	72	1.9	14	0.56	140	4.2	106	9	0.1
114	33	0	18.4	83	51	68	1.9	8.8	0.67	142	3.9	109	8.5	0.04
115	40	0	20.8	94	61	69	1.9	11	0.62	139	3.8	105	8.9	0.04
116	45	0	21.4	121	78	104	1.9	6.8	0.52	139	4.1	105	9	0.04
117	38	0	17	87	52	72	1.9	7.8	0.58	142	4.1	108	8.5	0.04
118	39	0	19.2	88	56	69	1.9	9.5	0.55	140	4.2	104	9	0.04
119	47	0	20.4	101	59	70	1.9	13.5	0.58	140	4	108	8.5	0.04
120	30	0	18	90	51	76	1.9	10.9	0.65	137	4.1	109	8.8	0.04
121	29	0	21.2	93	59	93	1.9	7.7	0.54	140	3.9	106	9.3	0.04
122	38	0	17.1	124	79	79	1.9	8.5	0.63	138	4.1	104	9.4	0.39
123	42	0	18.3	118	64	69	1.9	11.4	0.69	141	4.1	109	9.2	0.04
124	57	0	15.9	146	89	77	2	11.9	0.42	142	4.1	106	9.3	0.1
125	32	0	22.4	100	61	93	2	13.2	0.56	143	3.5	104	9	0.2
126	40	0	18.4	115	76	62	2	8	0.44	140	4.8	105	8.9	0.1
127	40	0	22.3	115	78	81	2	15.2	0.47	138	4.3	100	9.1	0.1
128	44	0	16	91	52	96	2	12.4	0.48	140	4.8	105	9	0.1
129	40	0	26.4	120	76	77	2	9.5	0.57	139	4.3	104	9.1	0.1
130	47	0	16.7	127	90	94	2	7.7	0.45	140	3.8	107	8.7	0.1
131	45	0	20.7	97	61	68	2	13.3	0.66	139	4.1	106	8.9	0.1
132	37	0	18.3	99	61	80	2	7.2	0.48	142	4.3	108	9	0.1
133	37	0	23.2	104	62	69	2	7.6	0.45	139	3.8	107	8.8	0.1
134	53	1	26	99	67	77	2	25	0.76	146	4.7	104	9.5	0.1
135	35	1	30.4	137	81	59	2	12	0.79	142	4.3	104	9.8	0.1
136	49	0	19.4	83	57	72	2	8.6	0.51	138	4.1	105	8.6	0.1
137	43	0	24.7	112	73	63	2	10.5	0.43	141	4	104	8.7	0.1
138	31	0	17.4	105	67	81	2	14.1	0.6	142	4.2	104	9.7	0.1
139	51	0	23	107	72	82	2	11.7	0.56	139	4	106	8.9	0.1
140	41	0	19.3	126	77	72	2	14	0.42	142	3.9	107	8.8	0.1
141	33	0	18.6	110	57	79	2	9.4	0.47	139	3.6	106	9.1	0.1
142	43	0	19.1	99	65	70	2	9.5	0.45	139	4.1	107	8.8	0.1
143	47	0	16.7	123	77	82	2	14.4	0.37	139	3.7	106	8.8	0.1
144	36	0	18.9	113	64	75	2	10.8	0.55	142	3.8	108	9	0.1
145	40	0	22	106	66	79	2	7.4	0.47	139	4.8	105	9.3	1
146	41	0	19.3	111	66	59	2	8.6	0.63	141	3.8	108	8.5	0.1
147	34	0	16.9	85	51	80	2	10.2	0.52	146	3.7	109	8.8	0.1
148	57	0	21.9	118	67	68	2	13.6	0.47	144	4.2	106	9.2	0.1
149	33	0	18.8	103	70	64	2	16	0.53	142	3.5	108	8.6	0.1
150	35	0	17.7	92	60	59	2	5.9	0.49	141	3.4	107	8.6	0.1
151	63	0	24.4	139	89	78	2	21.1	0.81	143	4.3	110	9.3	0.2
152	41	0	18	108	66	68	2	10.8	0.57	142	4	104	8.8	0.1
153	42	0	19.5	96	63	83	2	20.8	0.65	140	4	107	8.7	0.1
154	57	0	25.1	142	82	77	2	14.1	0.57	145	4	108	9	0.1
155	38	0	19.1	99	64	67	2	14.3	0.77	137	4.4	106	8.9	0.04
156	82	0	22	144	76	68	2	15.6	0.52	144	4	107	8.6	0.04
157	47	0	19.5	87	56	66	2	10.5	0.69	142	4	105	9	0.04
158	35	0	20.3	96	62	68	2	11.3	0.6	139	3.7	110	8.7	0.04
159	49	0	21.7	126	80	58	2	9.3	0.66	140	4	104	9.1	0.04
160	32	0	18.6	114	73	74	2	9.8	0.67	141	4	107	9.1	0.04
161	48	0	19.9	107	68	67	2	11.8	0.43	141	4.2	105	9	0.04
162	45	0	18.4	98	65	81	2	15.7	0.56	140	4.2	106	8.8	0.04
163	51	0	21.3	96	60	70	2	14.2	0.66	144	4.1	109	9.6	0.04
164	43	0	21.7	109	63	69	2	6.2	0.9	140	4.5	110	9.4	0.06
165	49	0	17	87	47	66	2	12.5	0.76	141	3.9	107	8.6	0.04
166	35	0	18.3	86	55	76	2	10	0.6	141	3.9	106	8.7	0.04
167	39	0	18.8	83	55	79	2	13.4	0.72	141	3.7	107	8.7	0.04
168	48	0	22	138	93	83	2	9.3	0.65	139	4.2	105	8.9	0.04
169	36	0	17.2	101	67	81	2	12.6	0.77	140	4.1	107	9.3	0.04
170	44	0	20.4	106	62	65	2	6.3	0.54	140	4.2	108	8.9	0.04
171	44	0	17.9	108	63	98	2	12.9	0.52	141	4	109	9.1	0.04
172	70	0	14.7	122	78	73	2	11.5	0.66	130	3.9	93	9.2	0.04
